# Supplementary material for: Sexual dimorphism: increased sterol excretion leads to hypocholesterolaemia in female hyperbilirubinaemic Gunn rats
Source: J Physiol. 2022 Mar 1;600(8):1889–911. doi: 10.1113/JP282395 (PMC9310728; doi:10.1113/JP282395)
Supplement: Supplementary file 1 — Statistical Summary Document [file TJP-600-1889-s001.xlsx]

## Sheet: Statistical Summary Table
Statistical Summary Document
Manuscript Title:	Sexual Dimorphism: Increased sterol excretion leads to hypocholesterolaemia in female hyperbilirubinaemic Gunn rats
Authors:	Josif Vidimce1, Johara Pillay1, Onne Ronda2, Ai-Ching Boon1, Evan Pennell1, Kevin J. Ashton3, Theo H. van Dijk4, Karl-Heinz Wagner5*, Henkjan J. Verkade2* and Andrew C. Bulmer1
Animal model used, if applicable:	Homozygote and Heterozygte (UGT1A1 mutants) Gunn rats
Underlying hypothesis:	[Provide one or two sentences]
Definitions of ‘n’:	[Define ‘n’. If definitions differ, please indicate which definition applies to which experimental question number.]
Statistical summary table:
Experimental question number	Finding/ conclusion	Experimental location/variable	Mean value	Standard Deviation	n	Exact P value	Figure/table in which data are presented	Units	Data comparisons	Statistical test	Any other experimental factors	Comments
Multiple tests of the same question are shown in different rows		e.g. cortex vs cerebellum or genotype	(or other summary statistic)	(SD)	(value)	If P is considered significant against a stated confidence limit, authors may indicate this in bold.The exact value must be stated unless P is less than 0.0001, in which case < is permitted.			e.g. WT vs KO		e.g. subjects’ age or sex	e.g. observation
1. Are there differences in serum Albumin concentrations between Gunn and controls within the same sex and age?	No difference was found between Gunn and control phenotype.	Serum Juvenile control males	30.7	3.25	8		Table 2	g L-1			male
		Serum Juvenile Gunn males	27.1	7.66	10	0.154	Table 2	g L-1	Juvenile control males vs juvenile Gunn males	Three-way ANOVA with Fisher's LSD post-hoc test.	male
		Serum Juvenile control females	30.5	1.72	5		Table 2	g L-1			female
		Serum Juvenile Gunn females	34.5	8.86	7	0.194	Table 2	g L-1	Juvenile control females vs Juvenile Gunn females	Three-way ANOVA with Fisher's LSD post-hoc test.	female
		Serum Adult control males	40.2	2.87	8		Table 2	g L-1			male
		Serum Adult Gunn males	43.4	3.3	8	0.211	Table 2	g L-1	Adult control males vs Adult Gunn males	Three-way ANOVA with Fisher's LSD post-hoc test.	male
		Serum Adult control females	44.7	5.08	8		Table 2	g L-1			female
		Serum Adult Gunn females	44.1	3.32	10	0.809	Table 2	g L-1	Adult control females vs Adult Gunn females	Three-way ANOVA with Fisher's LSD post-hoc test.	female
2. Are there differences in serum total bilirubin concentrations between Gunn and controls within the same sex and age?	Gunn rats had significantly elevated serum total bilirubin compared to controls across age and sex.	Serum Juvenile control males	2.29	1.53	8		Table 2	µmol L-1			male
		Serum Juvenile Gunn males	72.6	32	10	<0.0001	Table 2	µmol L-1	Juvenile control males vs juvenile Gunn males	Three-way ANOVA with Fisher's LSD post-hoc test.	male
		Serum Juvenile control females	2.28	0.54	5		Table 2	µmol L-1			female
		Serum Juvenile Gunn females	83.9	34.2	7	<0.0001	Table 2	µmol L-1	Juvenile control females vs Juvenile Gunn females	Three-way ANOVA with Fisher's LSD post-hoc test.	female
		Serum Adult control males	2.29	1.02	8		Table 2	µmol L-1			male
		Serum Adult Gunn males	109	15	8	<0.0001	Table 2	µmol L-1	Adult control males vs Adult Gunn males	Three-way ANOVA with Fisher's LSD post-hoc test.	male
		Serum Adult control females	2.13	1.54	9		Table 2	µmol L-1			female
		Serum Adult Gunn females	64.8	13.8	10	<0.0001	Table 2	µmol L-1	Adult control females vs Adult Gunn females	Three-way ANOVA with Fisher's LSD post-hoc test.	female
3. Are there differences in serum total cholesterol concentrations between Gunn and controls within the same sex and age?	Juvenile male Gunn and adult female Gunn rats had significantly reduced total cholesterol compared to controls.	Serum Juvenile control males	1.79	0.51	8		Table 2	mmol L-1			male
		Serum Juvenile Gunn males	1.21	0.3	10	0.0002	Table 2	mmol L-1	Juvenile control males vs juvenile Gunn males	Three-way ANOVA with Fisher's LSD post-hoc test.	male
		Serum Juvenile control females	1.45	0.32	5		Table 2	mmol L-1			female
		Serum Juvenile Gunn females	1.17	0.34	7	0.128	Table 2	mmol L-1	Juvenile control females vs Juvenile Gunn females	Three-way ANOVA with Fisher's LSD post-hoc test.	female
		Serum Adult control males	1.56	0.23	8		Table 2	mmol L-1			male
		Serum Adult Gunn males	1.41	0.15	8	0.333	Table 2	mmol L-1	Adult control males vs Adult Gunn males	Three-way ANOVA with Fisher's LSD post-hoc test.	male
		Serum Adult control females	1.56	0.34	9		Table 2	mmol L-1			female
		Serum Adult Gunn females	0.6	0.12	10	<0.0001	Table 2	mmol L-1	Adult control females vs Adult Gunn females	Three-way ANOVA with Fisher's LSD post-hoc test.	female
4. Are there differences in serum HDL cholesterol concentrations between Gunn and controls within the same sex and age?	Juvenile male Gunn and adult female Gunn rats had significantly reduced HDL cholesterol compared to controls.	Serum Juvenile control males	1.23	0.43	8		Table 2	mmol L-1			male
		Serum Juvenile Gunn males	0.89	0.25	10	0.006	Table 2	mmol L-1	Juvenile control males vs juvenile Gunn males	Three-way ANOVA with Fisher's LSD post-hoc test.	male
		Serum Juvenile control females	0.99	0.24	5		Table 2	mmol L-1			female
		Serum Juvenile Gunn females	0.82	0.32	7	0.272	Table 2	mmol L-1	Juvenile control females vs Juvenile Gunn females	Three-way ANOVA with Fisher's LSD post-hoc test.	female
		Serum Adult control males	1.33	0.22	8		Table 2	mmol L-1			male
		Serum Adult Gunn males	1.37	0.16	8	0.772	Table 2	mmol L-1	Adult control males vs Adult Gunn males	Three-way ANOVA with Fisher's LSD post-hoc test.	male
		Serum Adult control females	1.39	0.25	9		Table 2	mmol L-1			female
		Serum Adult Gunn females	0.2	0.09	10	<0.0001	Table 2	mmol L-1	Adult control females vs Adult Gunn females	Three-way ANOVA with Fisher's LSD post-hoc test.	female
5. Are there differences in serum triglyceride concentrations between Gunn and controls within the same sex and age?	No difference was found between Gunn and control phenotype.	Serum Juvenile control males	0.93	0.27	8		Table 2	mmol L-1			male
		Serum Juvenile Gunn males	0.88	0.32	10	0.811	Table 2	mmol L-1	Juvenile control males vs juvenile Gunn males	Three-way ANOVA with Fisher's LSD post-hoc test.	male
		Serum Juvenile control females	0.89	0.08	5		Table 2	mmol L-1			female
		Serum Juvenile Gunn females	1.04	0.55	7	0.579	Table 2	mmol L-1	Juvenile control females vs Juvenile Gunn females	Three-way ANOVA with Fisher's LSD post-hoc test.	female
		Serum Adult control males	1.04	0.56	8		Table 2	mmol L-1			male
		Serum Adult Gunn males	1.19	0.52	8	0.508	Table 2	mmol L-1	Adult control males vs Adult Gunn males	Three-way ANOVA with Fisher's LSD post-hoc test.	male
		Serum Adult control females	0.87	0.66	9		Table 2	mmol L-1			female
		Serum Adult Gunn females	0.98	0.37	10	0.633	Table 2	mmol L-1	Adult control females vs Adult Gunn females	Three-way ANOVA with Fisher's LSD post-hoc test.	female
6. Are there differences in serum phospholipid concentrations between Gunn and controls within the same sex and age?	Juvenile male Gunn and adult female Gunn rats had significantly reduced phospholipids compared to controls.	Serum Juvenile control males	156	38	8		Table 2	mg dL-1			male
		Serum Juvenile Gunn males	120	21.6	10	0.0023	Table 2	mg dL-1	Juvenile control males vs juvenile Gunn males	Three-way ANOVA with Fisher's LSD post-hoc test.	male
		Serum Juvenile control females	141	17.9	5		Table 2	mg dL-1			female
		Serum Juvenile Gunn females	115	26.7	7	0.0725	Table 2	mg dL-1	Juvenile control females vs Juvenile Gunn females	Three-way ANOVA with Fisher's LSD post-hoc test.	female
		Serum Adult control males	128	18.1	8		Table 2	mg dL-1			male
		Serum Adult Gunn males	129	12.9	8	0.953	Table 2	mg dL-1	Adult control males vs Adult Gunn males	Three-way ANOVA with Fisher's LSD post-hoc test.	male
		Serum Adult control females	130	29.2	9		Table 2	mg dL-1			female
		Serum Adult Gunn females	94	11.9	10	0.0034	Table 2	mg dL-1	Adult control females vs Adult Gunn females	Three-way ANOVA with Fisher's LSD post-hoc test.	female
7. Are there differences in serum bile acid concentrations between Gunn and controls within the same sex and age?	No difference was found between Gunn and control phenotype.	Serum Juvenile control males	100	72.7	8		Table 2	µmol L-1			male
		Serum Juvenile Gunn males	93.2	61.3	10	0.766	Table 2	µmol L-1	Juvenile control males vs juvenile Gunn males	Three-way ANOVA with Fisher's LSD post-hoc test.	male
		Serum Juvenile control females	157	86	5		Table 2	µmol L-1			female
		Serum Juvenile Gunn females	134	69.3	7	0.449	Table 2	µmol L-1	Juvenile control females vs Juvenile Gunn females	Three-way ANOVA with Fisher's LSD post-hoc test.	female
		Serum Adult control males	16	11	8		Table 2	µmol L-1			male
		Serum Adult Gunn males	14.2	4.47	8	0.947	Table 2	µmol L-1	Adult control males vs Adult Gunn males	Three-way ANOVA with Fisher's LSD post-hoc test.	male
		Serum Adult control females	16.3	7.35	9		Table 2	µmol L-1			female
		Serum Adult Gunn females	41.7	27.1	10	0.278	Table 2	µmol L-1	Adult control females vs Adult Gunn females	Three-way ANOVA with Fisher's LSD post-hoc test.	female
8. Are there differences in bodyweight between sex matched adult Gunn and control rats?	Bodyweight was significant lower in Gunn rats compared to controls.	Bodyweight Adult control males	416	42.7	8		Table 3	g			male
		Bodyweight Adult Gunn males	382	27.4	9	0.0122	Table 3	g	Adult control males vs Adult Gunn males	Two-way ANOVA with Fisher's LSD post-hoc test.	male
		Bodyweight Adult control females	246	16.2	9		Table 3	g			female
		Bodyweight Adult Gunn females	191	12.8	10	<0.0001	Table 3	g	Adult control females vs Adult Gunn females	Two-way ANOVA with Fisher's LSD post-hoc test.	female
9. Are there differences in daily food intake between sex matched adult Gunn and control rats?	Daily food intake was significantly lower in female Gunn compared to female controls.	Daily food intake Adult control males	80.6	13.1	8		Table 3	kcal day-1			male
		Daily food intake Adult Gunn males	79.2	6.12	9	0.72	Table 3	kcal day-1	Adult control males vs Adult Gunn males	Two-way ANOVA with Fisher's LSD post-hoc test.	male
		Daily food intake Adult control females	61.9	5.72	9		Table 3	kcal day-1			female
		Daily food intake Adult Gunn females	52.5	5.25	10	0.0147	Table 3	kcal day-1	Adult control females vs Adult Gunn females	Two-way ANOVA with Fisher's LSD post-hoc test.	female
10. Are there differences in daily water intake between sex matched adult Gunn and control rats?	No difference was found between Gunn and control phenotype.	Daily water intake Adult control males	33.3	8.95	8		Table 3	g day-1			male
		Daily water intake Adult Gunn males	32.5	7.13	9	0.86	Table 3	g day-1	Adult control males vs Adult Gunn males	Two-way ANOVA with Fisher's LSD post-hoc test.	male
		Daily water intake Adult control females	32	9.04	9		Table 3	g day-1			female
		Daily water intake Adult Gunn females	28.3	7.41	10	0.329	Table 3	g day-1	Adult control females vs Adult Gunn females	Two-way ANOVA with Fisher's LSD post-hoc test.	female
11. Are there differences in daily urine output between sex matched adult Gunn and control rats?	No difference was found between Gunn and control phenotype.	Daily urine output Adult control males	21.3	6.59	8		Table 3	g day-1			male
		Daily urine output Adult Gunn males	21	5.92	9	0.925	Table 3	g day-1	Adult control males vs Adult Gunn males	Two-way ANOVA with Fisher's LSD post-hoc test.	male
		Daily urine output Adult control females	20.8	10.2	9		Table 3	g day-1			female
		Daily urine output Adult Gunn females	17.7	7.85	10	0.401	Table 3	g day-1	Adult control females vs Adult Gunn females	Two-way ANOVA with Fisher's LSD post-hoc test.	female
12. Are there differences in daily faecal output between sex matched adult Gunn and control rats?	No difference was found between Gunn and control phenotype.	Daily faecal output Adult control males	5.2	0.53	8		Table 3	g day-1			male
		Daily faecal output Adult Gunn males	4.75	0.81	9	0.234	Table 3	g day-1	Adult control males vs Adult Gunn males	Two-way ANOVA with Fisher's LSD post-hoc test.	male
		Daily faecal output Adult control females	4.11	1.02	9		Table 3	g day-1			female
		Daily faecal output Adult Gunn females	4.33	0.58	10	0.538	Table 3	g day-1	Adult control females vs Adult Gunn females	Two-way ANOVA with Fisher's LSD post-hoc test.	female
13. Are there differences in fractional cholesterol synthesis between sex matched adult Gunn and control rats?	Fractional cholesterol synthesis rate was significantly higher in adult female Gunn rats compared to female controls but not different in male rats.	Fractional cholesterol synthesis rate Adult control males	21.3	4.4	8		Figure 1	%			male
		Fractional cholesterol synthesis rate Adult Gunn males	18.1	5.98	9	0.21	Figure 1	%	Adult control males vs Adult Gunn males	Two-way ANOVA with Fisher's LSD post-hoc test.	male
		Fractional cholesterol synthesis rate Adult control females	28.4	5.73	9		Figure 1	%			female
		Fractional cholesterol synthesis rate Adult Gunn females	33.8	3.77	10	0.0272	Figure 1	%	Adult control females vs Adult Gunn females	Two-way ANOVA with Fisher's LSD post-hoc test.	female
14. Are there differences in hepatic cholesterol concentrations between sex matched adult Gunn and control rats?	No difference was found between Gunn and control phenotype.	Hepatic cholesterol concentrations Adult control males	25.9	2.71	8		Figure 1	µmol g-1			male
		Hepatic cholesterol concentrations Adult Gunn males	26.1	4.98	9	0.901	Figure 1	µmol g-1	Adult control males vs Adult Gunn males	Two-way ANOVA with Fisher's LSD post-hoc test.	male
		Hepatic cholesterol concentrations Adult control females	21.8	3.59	7		Figure 1	µmol g-1			female
		Hepatic cholesterol concentrations Adult Gunn females	21.9	3.21	10	0.958	Figure 1	µmol g-1	Adult control females vs Adult Gunn females	Two-way ANOVA with Fisher's LSD post-hoc test.	female
15. Are there differences in bile flow between sex matched adult Gunn and control rats?	Bile flow was significantly higher in adult female Gunn rats compared to female controls but not different in male rats.	Bile flow Adult control males	0.43	0.07	6		Figure 2	mL hr-1 100 g-1 BW			male
		Bile flow Adult Gunn males	0.47	0.12	6	0.494	Figure 2	mL hr-1 100 g-1 BW	Adult control males vs Adult Gunn males	Two-way ANOVA with Fisher's LSD post-hoc test.	male
		Bile flow Adult control females	0.47	0.06	6		Figure 2	mL hr-1 100 g-1 BW			female
		Bile flow Adult Gunn females	0.67	0.13	5	0.0035	Figure 2	mL hr-1 100 g-1 BW	Adult control females vs Adult Gunn females	Two-way ANOVA with Fisher's LSD post-hoc test.	female
16. Are there differences in biliary cholesterol secretion between sex matched adult Gunn and control rats?	Biliary cholesterol secretion was significantly higher in adult female Gunn rats compared to female controls but not different in male rats.	Biliary cholesterol secretion Adult control males	103	25.9	6		Figure 2	nmol hr-1 100 g-1 BW			male
		Biliary cholesterol secretion Adult Gunn males	129	36.1	6	0.205	Figure 2	nmol hr-1 100 g-1 BW	Adult control males vs Adult Gunn males	Two-way ANOVA with Fisher's LSD post-hoc test.	male
		Biliary cholesterol secretion Adult control females	141	42.1	6		Figure 2	nmol hr-1 100 g-1 BW			female
		Biliary cholesterol secretion Adult Gunn females	232	32.7	5	0.0004	Figure 2	nmol hr-1 100 g-1 BW	Adult control females vs Adult Gunn females	Two-way ANOVA with Fisher's LSD post-hoc test.	female
17. Are there differences in biliary phospholipid secretion between sex matched adult Gunn and control rats?	Biliary phospholipid secretion was significantly higher in adult female Gunn rats compared to female controls but not different in male rats.	Biliary phospholipid secretion Adult control males	0.61	0.16	6		Figure 2	mg hr-1 100 g-1 BW			male
		Biliary phospholipid secretion Adult Gunn males	0.75	0.18	6	0.347	Figure 2	mg hr-1 100 g-1 BW	Adult control males vs Adult Gunn males	Two-way ANOVA with Fisher's LSD post-hoc test.	male
		Biliary phospholipid secretion Adult control females	0.97	0.36	6		Figure 2	mg hr-1 100 g-1 BW			female
		Biliary phospholipid secretion Adult Gunn females	1.69	0.3	5	0.0003	Figure 2	mg hr-1 100 g-1 BW	Adult control females vs Adult Gunn females	Two-way ANOVA with Fisher's LSD post-hoc test.	female
18. Are there differences in biliary bile acid secretion between sex matched adult Gunn and control rats?	Biliary bile acid secretion was significantly higher in adult female Gunn rats compared to female controls but not different in male rats.	Biliary bile acid secretion Adult control males	3.49	0.56	6		Figure 2	µmol hr-1 100 g-1 BW			male
		Biliary bile acid secretion Adult Gunn males	3.48	0.7	6	0.988	Figure 2	µmol hr-1 100 g-1 BW	Adult control males vs Adult Gunn males	Two-way ANOVA with Fisher's LSD post-hoc test.	male
		Biliary bile acid secretion Adult control females	5.5	1.67	6		Figure 2	µmol hr-1 100 g-1 BW			female
		Biliary bile acid secretion Adult Gunn females	7.34	1.75	5	0.0256	Figure 2	µmol hr-1 100 g-1 BW	Adult control females vs Adult Gunn females	Two-way ANOVA with Fisher's LSD post-hoc test.	female
19. Are there differences in biliary lipid:bile acid secretion between sex matched adult Gunn and control rats?	Biliary lipid:bile acid secretion was significantly higher in adult Gunn rats compared to controls.	Biliary lipid:bile acid secretion Adult control males	0.25	0.04	6		Figure 2	mol:mol			male
		Biliary lipid:bile acid secretion Adult Gunn males	0.31	0.07	6	0.0476	Figure 2	mol:mol	Adult control males vs Adult Gunn males	Two-way ANOVA with Fisher's LSD post-hoc test.	male
		Biliary lipid:bile acid secretion Adult control females	0.24	0.03	6		Figure 2	mol:mol			female
		Biliary lipid:bile acid secretion Adult Gunn females	0.33	0.06	5	0.0073	Figure 2	mol:mol	Adult control females vs Adult Gunn females	Two-way ANOVA with Fisher's LSD post-hoc test.	female
20. Are there differences in faecal cholesterol excretion at day 14 between sex matched adult Gunn and control rats?	Faecal cholesterol excretion was significantly higher at Day 14 in adult female Gunn rats compared to female controls but not different in male rats.	Faecal cholesterol excretion Adult control males	11.3	3.15	8		Figure 3	µmol day-1 100 g-1 BW			male
		Faecal cholesterol excretion Adult Gunn males	11	2.95	9	0.855	Figure 3	µmol day-1 100 g-1 BW	Adult control males vs Adult Gunn males	Two-way ANOVA with Fisher's LSD post-hoc test.	male
		Faecal cholesterol excretion Adult control females	13.4	4.28	9		Figure 3	µmol day-1 100 g-1 BW			female
		Faecal cholesterol excretion Adult Gunn females	18.1	1.73	10	0.0028	Figure 3	µmol day-1 100 g-1 BW	Adult control females vs Adult Gunn females	Two-way ANOVA with Fisher's LSD post-hoc test.	female
21. Are there differences in faecal cholesterol excretion at day 18 between sex matched adult Gunn and control rats?	Faecal cholesterol excretion was significantly higher at Day 18 in adult female Gunn rats compared to female controls but not different in male rats.	Faecal cholesterol excretion Adult control males	8.41	2.18	8		Figure 3	µmol day-1 100 g-1 BW			male
		Faecal cholesterol excretion Adult Gunn males	9.95	2.6	9	0.316	Figure 3	µmol day-1 100 g-1 BW	Adult control males vs Adult Gunn males	Two-way ANOVA with Fisher's LSD post-hoc test.	male
		Faecal cholesterol excretion Adult control females	11.7	3.62	9		Figure 3	µmol day-1 100 g-1 BW			female
		Faecal cholesterol excretion Adult Gunn females	15.6	3.62	10	0.0113	Figure 3	µmol day-1 100 g-1 BW	Adult control females vs Adult Gunn females	Two-way ANOVA with Fisher's LSD post-hoc test.	female
22. Are there differences in faecal bile acid excretion at day 14 between sex matched adult Gunn and control rats?	Faecal bile acid excretion was significantly higher at Day 14 in adult female Gunn rats compared to female controls but not different in male rats.	Faecal bile acid excretion Adult control males	9.7	4.09	8		Figure 3	µmol day-1 100 g-1 BW			male
		Faecal bile acid excretion Adult Gunn males	10.3	3.15	9	0.809	Figure 3	µmol day-1 100 g-1 BW	Adult control males vs Adult Gunn males	Two-way ANOVA with Fisher's LSD post-hoc test.	male
		Faecal bile acid excretion Adult control females	12.5	3.79	9		Figure 3	µmol day-1 100 g-1 BW			female
		Faecal bile acid excretion Adult Gunn females	28.7	6.96	10	<0.0001	Figure 3	µmol day-1 100 g-1 BW	Adult control females vs Adult Gunn females	Two-way ANOVA with Fisher's LSD post-hoc test.	female
23. Are there differences in faecal bile acid excretion at day 18 between sex matched adult Gunn and control rats?	Faecal bile acid excretion was significantly higher at Day 18 in adult female Gunn rats compared to female controls but not different in male rats.	Faecal bile acid excretion Adult control males	9.67	4.17	8		Figure 3	µmol day-1 100 g-1 BW			male
		Faecal bile acid excretion Adult Gunn males	10.2	3.63	9	0.849	Figure 3	µmol day-1 100 g-1 BW	Adult control males vs Adult Gunn males	Two-way ANOVA with Fisher's LSD post-hoc test.	male
		Faecal bile acid excretion Adult control females	12.2	5.25	9		Figure 3	µmol day-1 100 g-1 BW			female
		Faecal bile acid excretion Adult Gunn females	28.4	8.89	10	<0.0001	Figure 3	µmol day-1 100 g-1 BW	Adult control females vs Adult Gunn females	Two-way ANOVA with Fisher's LSD post-hoc test.	female
24. Are there differences in faecal total sterol excretion at day 14 between sex matched adult Gunn and control rats?	Faecal total sterol excretion was significantly higher at Day 14 in adult female Gunn rats compared to female controls but not different in male rats.	Faecal total sterol excretion Adult control males	21	6.29	8		Figure 3	µmol day-1 100 g-1 BW			male
		Faecal total sterol excretion Adult Gunn males	21.3	4.88	9	0.928	Figure 3	µmol day-1 100 g-1 BW	Adult control males vs Adult Gunn males	Two-way ANOVA with Fisher's LSD post-hoc test.	male
		Faecal total sterol excretion Adult control females	25.9	7.28	9		Figure 3	µmol day-1 100 g-1 BW			female
		Faecal total sterol excretion Adult Gunn females	46.8	7.5	10	<0.0001	Figure 3	µmol day-1 100 g-1 BW	Adult control females vs Adult Gunn females	Two-way ANOVA with Fisher's LSD post-hoc test.	female
25. Are there differences in faecal total sterol excretion at day 18 between sex matched adult Gunn and control rats?	Faecal total sterol excretion was significantly higher at Day 18 in adult female Gunn rats compared to female controls but not different in male rats.	Faecal total sterol excretion Adult control males	18.1	5.53	8		Figure 3	µmol day-1 100 g-1 BW			male
		Faecal total sterol excretion Adult Gunn males	20.2	5.06	9	0.601	Figure 3	µmol day-1 100 g-1 BW	Adult control males vs Adult Gunn males	Two-way ANOVA with Fisher's LSD post-hoc test.	male
		Faecal total sterol excretion Adult control females	24	8.5	9		Figure 3	µmol day-1 100 g-1 BW			female
		Faecal total sterol excretion Adult Gunn females	44	11.3	10	<0.0001	Figure 3	µmol day-1 100 g-1 BW	Adult control females vs Adult Gunn females	Two-way ANOVA with Fisher's LSD post-hoc test.	female
26. Are there differences in net intestinal cholesterol flux between sex matched adult Gunn and control rats?	Net intestinal cholesterol flux was significantly higher in female Gunn rats but not different in males.	Daily net intestinal cholesterol flux Adult control males	7.38	1.66	6		Figure 4	µmol day-1 100 g-1 BW			male
		Daily net intestinal cholesterol flux Adult Gunn males	6.91	2.27	6	0.779	Figure 4	µmol day-1 100 g-1 BW	Adult control males vs Adult Gunn males	Two-way ANOVA with Fisher's LSD post-hoc test.	male
		Daily net intestinal cholesterol flux Adult control females	8.4	4.06	6		Figure 4	µmol day-1 100 g-1 BW			female
		Daily net intestinal cholesterol flux Adult Gunn females	12.1	2.82	5	0.0427	Figure 4	µmol day-1 100 g-1 BW	Adult control females vs Adult Gunn females	Two-way ANOVA with Fisher's LSD post-hoc test.	female
27. Are there differences in biliary bile acid composition between sex matched adult Gunn and control rats?	The proportion of TCA and taurine conjugated bile acids was significantly less while glycine conjugated bile acids and CA, GCDCA, TUDCA, and GHDCA were significantly greater in female Gunn compared to control rats but there was no difference between males.	TCA Adult control males	40.4162	5.64042	6		Figure 5	%			male
		TCA Adult Gunn males	42.9143	8.45532	6	0.5819	Figure 5	%	Adult control males vs Adult Gunn males	Two-way ANOVA with Fisher's LSD post-hoc test.	male
		TCA Adult control females	43.3347	9.74335	6		Figure 5	%			female
		TCA Adult Gunn females	21.9396	5.96575	5	0.0002	Figure 5	%	Adult control females vs Adult Gunn females	Two-way ANOVA with Fisher's LSD post-hoc test.	female
		TCDCA Adult control males	6.65313	1.69933	6		Figure 5	%			male
		TCDCA Adult Gunn males	10.1631	4.47492	6	0.1741	Figure 5	%	Adult control males vs Adult Gunn males	Two-way ANOVA with Fisher's LSD post-hoc test.	male
		TCDCA Adult control females	11.1789	2.87827	6		Figure 5	%			female
		TCDCA Adult Gunn females	16.6117	7.00435	5	0.0509	Figure 5	%	Adult control females vs Adult Gunn females	Two-way ANOVA with Fisher's LSD post-hoc test.	female
		Ta/β-MCA Adult control males	25.8701	9.64611	6		Figure 5	%			male
		Ta/β-MCA Adult Gunn males	21.71	2.54998	6	0.2328	Figure 5	%	Adult control males vs Adult Gunn males	Two-way ANOVA with Fisher's LSD post-hoc test.	male
		Ta/β-MCA Adult control females	20.3136	5.14757	6		Figure 5	%			female
		Ta/β-MCA Adult Gunn females	23.179	2.1827	5	0.4283	Figure 5	%	Adult control females vs Adult Gunn females	Two-way ANOVA with Fisher's LSD post-hoc test.	female
		GCA Adult control males	4.05583	3.40359	6		Figure 5	%			male
		GCA Adult Gunn males	2.65217	1.23087	6	0.2544	Figure 5	%	Adult control males vs Adult Gunn males	Two-way ANOVA with Fisher's LSD post-hoc test.	male
		GCA Adult control females	4.99722	0.977605	6		Figure 5	%			female
		GCA Adult Gunn females	5.54738	1.66072	5	0.6655	Figure 5	%	Adult control females vs Adult Gunn females	Two-way ANOVA with Fisher's LSD post-hoc test.	female
		CA Adult control males	1.00826	0.675505	6		Figure 5	%			male
		CA Adult Gunn males	0.82116	0.261441	6	0.7968	Figure 5	%	Adult control males vs Adult Gunn males	Two-way ANOVA with Fisher's LSD post-hoc test.	male
		CA Adult control females	1.5099	0.736963	6		Figure 5	%			female
		CA Adult Gunn females	3.10752	2.44488	5	0.0468	Figure 5	%	Adult control females vs Adult Gunn females	Two-way ANOVA with Fisher's LSD post-hoc test.	female
		GCDCA Adult control males	0.717618	0.357873	6		Figure 5	%			male
		GCDCA Adult Gunn males	0.889603	0.502983	6	0.6265	Figure 5	%	Adult control males vs Adult Gunn males	Two-way ANOVA with Fisher's LSD post-hoc test.	male
		GCDCA Adult control females	1.30839	0.589185	6		Figure 5	%			female
		GCDCA Adult Gunn females	3.57079	0.901487	5	<0.0001	Figure 5	%	Adult control females vs Adult Gunn females	Two-way ANOVA with Fisher's LSD post-hoc test.	female
		TUDCA Adult control males	2.13463	0.581269	6		Figure 5	%			male
		TUDCA Adult Gunn males	1.96043	0.393679	6	0.7166	Figure 5	%	Adult control males vs Adult Gunn males	Two-way ANOVA with Fisher's LSD post-hoc test.	male
		TUDCA Adult control females	0.848956	0.294522	6		Figure 5	%			female
		TUDCA Adult Gunn females	3.81225	1.56882	5	<0.0001	Figure 5	%	Adult control females vs Adult Gunn females	Two-way ANOVA with Fisher's LSD post-hoc test.	female
		TDCA Adult control males	3.09197	1.29782	6		Figure 5	%			male
		TDCA Adult Gunn males	2.64768	1.31971	6	0.4495	Figure 5	%	Adult control males vs Adult Gunn males	Two-way ANOVA with Fisher's LSD post-hoc test.	male
		TDCA Adult control females	1.28912	0.459402	6		Figure 5	%			female
		TDCA Adult Gunn females	1.04246	0.413214	5	0.6873	Figure 5	%	Adult control females vs Adult Gunn females	Two-way ANOVA with Fisher's LSD post-hoc test.	female
		THDCA Adult control males	10.7502	2.97405	6		Figure 5	%			male
		THDCA Adult Gunn males	10.4225	1.76733	6	0.8041	Figure 5	%	Adult control males vs Adult Gunn males	Two-way ANOVA with Fisher's LSD post-hoc test.	male
		THDCA Adult control females	8.75078	2.49605	6		Figure 5	%			female
		THDCA Adult Gunn females	9.34043	1.20069	5	0.671	Figure 5	%	Adult control females vs Adult Gunn females	Two-way ANOVA with Fisher's LSD post-hoc test.	female
		GHDCA Adult control males	1.01105	0.640486	6		Figure 5	%			male
		GHDCA Adult Gunn males	1.02489	0.596511	6	0.9734	Figure 5	%	Adult control males vs Adult Gunn males	Two-way ANOVA with Fisher's LSD post-hoc test.	male
		GHDCA Adult control females	1.45861	0.754713	6		Figure 5	%			female
		GHDCA Adult Gunn females	2.75545	0.847634	5	0.007	Figure 5	%	Adult control females vs Adult Gunn females	Two-way ANOVA with Fisher's LSD post-hoc test.	female
		Glycine conjugated bile acids Adult control males	7.29335	4.70123	6		Figure 6	%			male
		Glycine conjugated bile acids Adult Gunn males	6.16472	2.54775	6	0.5418	Figure 6	%	Adult control males vs Adult Gunn males	Two-way ANOVA with Fisher's LSD post-hoc test.	male
		Glycine conjugated bile acids Adult control females	9.38843	2.11256	6		Figure 6	%			female
		Glycine conjugated bile acids Adult Gunn females	14.3255	2.38762	5	0.0179	Figure 6	%	Adult control females vs Adult Gunn females	Two-way ANOVA with Fisher's LSD post-hoc test.	female
		Taurine conjugated bile acids Adult control males	89.3799	5.71396	6		Figure 6	%			male
		Taurine conjugated bile acids Adult Gunn males	90.3507	3.6168	6	0.74	Figure 6	%	Adult control males vs Adult Gunn males	Two-way ANOVA with Fisher's LSD post-hoc test.	male
		Taurine conjugated bile acids Adult control females	86.2575	2.52344	6		Figure 6	%			female
		Taurine conjugated bile acids Adult Gunn females	76.5729	7.29795	5	0.0047	Figure 6	%	Adult control females vs Adult Gunn females	Two-way ANOVA with Fisher's LSD post-hoc test.	female
28. Are there differences in the Heuman index between sex matched adult Gunn and control rats?	No difference was found between Gunn and control phenotype.	Heuman index Adult control males	-0.183045	0.0961902	6		Figure 6	N/A			male
		Heuman index Adult Gunn males	-0.136323	0.0313398	6	0.2076	Figure 6	N/A	Adult control males vs Adult Gunn males	Two-way ANOVA with Fisher's LSD post-hoc test.	male
		Heuman index Adult control females	-0.117048	0.0440972	6		Figure 6	N/A			female
		Heuman index Adult Gunn females	-0.12098	0.0552253	5	0.9177	Figure 6	N/A	Adult control females vs Adult Gunn females	Two-way ANOVA with Fisher's LSD post-hoc test.	female
29. Are there differences in hepatic gene expression between female Gunn and female control rats?	Expression of Pmvk, Cyb5r3, Lrp6, Colec12, and Apof was significantly reduced while Soat2 and Ldlr was significantly elevated in female Gunn rats compared to controls.	Abca1	1.02101	0.427584	7	0.45519	Figure7 and Table 4		Adult control females vs Adult Gunn females	Two-tailed unpaired t-test	female
		Abca2	1.04972	0.151887	7	0.310363	Figure7 and Table 4		Adult control females vs Adult Gunn females	Two-tailed unpaired t-test	female
		Abcg1	0.882703	0.396394	7	0.548078	Figure7 and Table 4		Adult control females vs Adult Gunn females	Two-tailed unpaired t-test	female
		Akr1d1	1.22688	0.363118	7	0.36299	Figure7 and Table 4		Adult control females vs Adult Gunn females	Two-tailed unpaired t-test	female
		Angptl3	1.10573	0.259375	7	0.99409	Figure7 and Table 4		Adult control females vs Adult Gunn females	Two-tailed unpaired t-test	female
		Ankra2	0.907519	0.45699	7	0.624793	Figure7 and Table 4		Adult control females vs Adult Gunn females	Two-tailed unpaired t-test	female
		Apoa1	0.946058	0.250179	7	0.231297	Figure7 and Table 4		Adult control females vs Adult Gunn females	Two-tailed unpaired t-test	female
		Apoa2	0.972655	0.0623437	7	0.731828	Figure7 and Table 4		Adult control females vs Adult Gunn females	Two-tailed unpaired t-test	female
		Apoa4	0.685391	0.166376	7	0.618091	Figure7 and Table 4		Adult control females vs Adult Gunn females	Two-tailed unpaired t-test	female
		Apob	0.976032	0.27608	7	0.293906	Figure7 and Table 4		Adult control females vs Adult Gunn females	Two-tailed unpaired t-test	female
		Apoc1	0.913831	0.132697	7	0.333005	Figure7 and Table 4		Adult control females vs Adult Gunn females	Two-tailed unpaired t-test	female
		Apoc3	0.852635	0.355335	7	0.508938	Figure7 and Table 4		Adult control females vs Adult Gunn females	Two-tailed unpaired t-test	female
		Apoe	0.989657	0.380535	7	0.548038	Figure7 and Table 4		Adult control females vs Adult Gunn females	Two-tailed unpaired t-test	female
		Apof	0.803851	0.251319	7	0.0274378	Figure7 and Table 4		Adult control females vs Adult Gunn females	Two-tailed unpaired t-test	female
		Apol2	0.568408	0.313954	7	0.485869	Figure7 and Table 4		Adult control females vs Adult Gunn females	Two-tailed unpaired t-test	female
		Cdh13	1.03886	0.509255	7	0.948443	Figure7 and Table 4		Adult control females vs Adult Gunn females	Two-tailed unpaired t-test	female
		Cel	0.798298	0.632056	7	0.812252	Figure7 and Table 4		Adult control females vs Adult Gunn females	Two-tailed unpaired t-test	female
		Cela3b	0.835088	0.708255	7	0.849663	Figure7 and Table 4		Adult control females vs Adult Gunn females	Two-tailed unpaired t-test	female
		Cnbp	0.815072	0.37412	7	0.354682	Figure7 and Table 4		Adult control females vs Adult Gunn females	Two-tailed unpaired t-test	female
		Colec12	0.739694	0.232582	7	0.0409333	Figure7 and Table 4		Adult control females vs Adult Gunn females	Two-tailed unpaired t-test	female
		Cxcl16	0.840896	0.19053	7	0.437341	Figure7 and Table 4		Adult control females vs Adult Gunn females	Two-tailed unpaired t-test	female
		Cyb5r3	0.773782	0.174898	7	0.0288267	Figure7 and Table 4		Adult control females vs Adult Gunn females	Two-tailed unpaired t-test	female
		Cyp11a1	0.675955	0.826361	7	0.274241	Figure7 and Table 4		Adult control females vs Adult Gunn females	Two-tailed unpaired t-test	female
		Cyp39a1	1.00696	0.477475	7	0.883518	Figure7 and Table 4		Adult control females vs Adult Gunn females	Two-tailed unpaired t-test	female
		Cyp46a1	0.90125	0.772746	7	0.545279	Figure7 and Table 4		Adult control females vs Adult Gunn females	Two-tailed unpaired t-test	female
		Cyp51	0.792784	0.369074	7	0.173435	Figure7 and Table 4		Adult control females vs Adult Gunn females	Two-tailed unpaired t-test	female
		Cyp7a1	1.22688	1.69092	7	0.535639	Figure7 and Table 4		Adult control females vs Adult Gunn females	Two-tailed unpaired t-test	female
		Cyp7b1	0.742262	0.244997	7	0.216264	Figure7 and Table 4		Adult control females vs Adult Gunn females	Two-tailed unpaired t-test	female
		Dhcr24	1.18509	0.363209	7	0.381657	Figure7 and Table 4		Adult control females vs Adult Gunn females	Two-tailed unpaired t-test	female
		Dhcr7	1.06807	0.288193	7	0.654538	Figure7 and Table 4		Adult control females vs Adult Gunn females	Two-tailed unpaired t-test	female
		Ebp	0.806642	0.309285	7	0.242749	Figure7 and Table 4		Adult control females vs Adult Gunn females	Two-tailed unpaired t-test	female
		Fdft1	0.835088	0.443716	7	0.279515	Figure7 and Table 4		Adult control females vs Adult Gunn females	Two-tailed unpaired t-test	female
		Fdps	0.888843	0.32243	7	0.163708	Figure7 and Table 4		Adult control females vs Adult Gunn females	Two-tailed unpaired t-test	female
		Hdlbp	0.96929	0.16561	7	0.967352	Figure7 and Table 4		Adult control females vs Adult Gunn females	Two-tailed unpaired t-test	female
		Hmgcr	1.03886	1.33841	7	0.553774	Figure7 and Table 4		Adult control females vs Adult Gunn females	Two-tailed unpaired t-test	female
		Hmgcs1	0.864537	0.171001	7	0.648971	Figure7 and Table 4		Adult control females vs Adult Gunn females	Two-tailed unpaired t-test	female
		Idi1	0.795536	0.268114	7	0.91216	Figure7 and Table 4		Adult control females vs Adult Gunn females	Two-tailed unpaired t-test	female
		Il4	0.784584	0.227451	7	0.613192	Figure7 and Table 4		Adult control females vs Adult Gunn females	Two-tailed unpaired t-test	female
		Insig1	0.659754	0.170454	7	0.139923	Figure7 and Table 4		Adult control females vs Adult Gunn females	Two-tailed unpaired t-test	female
		Insig2	0.765779	0.293567	7	0.126117	Figure7 and Table 4		Adult control females vs Adult Gunn females	Two-tailed unpaired t-test	female
		Lcat	0.888843	0.302402	7	0.314565	Figure7 and Table 4		Adult control females vs Adult Gunn females	Two-tailed unpaired t-test	female
		Ldlr	1.32409	0.213386	7	0.0104663	Figure7 and Table 4		Adult control females vs Adult Gunn females	Two-tailed unpaired t-test	female
		Ldlrap1	0.952638	0.138261	7	0.736806	Figure7 and Table 4		Adult control females vs Adult Gunn females	Two-tailed unpaired t-test	female
		Lep	0.639493	0.76293	7	0.334811	Figure7 and Table 4		Adult control females vs Adult Gunn females	Two-tailed unpaired t-test	female
		Lipe	1.13682	0.132333	7	0.453176	Figure7 and Table 4		Adult control females vs Adult Gunn females	Two-tailed unpaired t-test	female
		Lrp10	1.01748	0.0391485	7	0.936595	Figure7 and Table 4		Adult control females vs Adult Gunn females	Two-tailed unpaired t-test	female
		Lrp12	1.14076	0.341537	7	0.738858	Figure7 and Table 4		Adult control females vs Adult Gunn females	Two-tailed unpaired t-test	female
		Lrp6	0.726986	0.267756	7	0.0481872	Figure7 and Table 4		Adult control females vs Adult Gunn females	Two-tailed unpaired t-test	female
		Lrpap1	0.913831	0.324994	7	0.342508	Figure7 and Table 4		Adult control females vs Adult Gunn females	Two-tailed unpaired t-test	female
		Mbtps1	1.02456	0.249539	7	0.690087	Figure7 and Table 4		Adult control females vs Adult Gunn females	Two-tailed unpaired t-test	female
		Mvd	1.12506	0.408283	7	0.844314	Figure7 and Table 4		Adult control females vs Adult Gunn females	Two-tailed unpaired t-test	female
		Mvk	1.04608	0.307096	7	0.880291	Figure7 and Table 4		Adult control females vs Adult Gunn females	Two-tailed unpaired t-test	female
		Nr0b2	1.55833	0.996768	7	0.894466	Figure7 and Table 4		Adult control females vs Adult Gunn females	Two-tailed unpaired t-test	female
		Nr1h2	0.888843	0.171659	7	0.0983234	Figure7 and Table 4		Adult control females vs Adult Gunn females	Two-tailed unpaired t-test	female
		Nr1h3	0.982821	0.172448	7	0.852844	Figure7 and Table 4		Adult control females vs Adult Gunn females	Two-tailed unpaired t-test	female
		Nr1h4	0.99654	0.515443	7	0.663123	Figure7 and Table 4		Adult control females vs Adult Gunn females	Two-tailed unpaired t-test	female
		Nsdhl	0.768438	0.415775	7	0.226248	Figure7 and Table 4		Adult control females vs Adult Gunn females	Two-tailed unpaired t-test	female
		Olr1	0.929805	0.265471	7	0.688573	Figure7 and Table 4		Adult control females vs Adult Gunn females	Two-tailed unpaired t-test	female
		Osbpl1a	1.00347	0.127248	7	0.536934	Figure7 and Table 4		Adult control females vs Adult Gunn females	Two-tailed unpaired t-test	female
		Osbpl5	0.879649	0.190893	7	0.622246	Figure7 and Table 4		Adult control females vs Adult Gunn females	Two-tailed unpaired t-test	female
		Pcsk9	1.10191	0.375449	7	0.627559	Figure7 and Table 4		Adult control females vs Adult Gunn females	Two-tailed unpaired t-test	female
		Pmvk	0.659754	0.213619	7	0.041132	Figure7 and Table 4		Adult control females vs Adult Gunn females	Two-tailed unpaired t-test	female
		Prkaa1	0.771105	0.44735	7	0.36103	Figure7 and Table 4		Adult control females vs Adult Gunn females	Two-tailed unpaired t-test	female
		Prkaa2	1.07177	0.115406	7	0.67785	Figure7 and Table 4		Adult control females vs Adult Gunn females	Two-tailed unpaired t-test	female
		Prkag2	0.986233	0.116041	7	0.755772	Figure7 and Table 4		Adult control females vs Adult Gunn females	Two-tailed unpaired t-test	female
		Scap	0.917004	0.136816	7	0.0707196	Figure7 and Table 4		Adult control females vs Adult Gunn females	Two-tailed unpaired t-test	female
		Scarf1	0.949342	0.257822	7	0.696422	Figure7 and Table 4		Adult control females vs Adult Gunn females	Two-tailed unpaired t-test	female
		Snx17	0.989657	0.189944	7	0.456288	Figure7 and Table 4		Adult control females vs Adult Gunn females	Two-tailed unpaired t-test	female
		Soat1	0.714497	0.287742	7	0.16314	Figure7 and Table 4		Adult control females vs Adult Gunn females	Two-tailed unpaired t-test	female
		Soat2	1.14472	0.141909	7	0.0378034	Figure7 and Table 4		Adult control females vs Adult Gunn females	Two-tailed unpaired t-test	female
		Sorl1	1.06069	0.397252	7	0.574623	Figure7 and Table 4		Adult control females vs Adult Gunn females	Two-tailed unpaired t-test	female
		Srebf1	0.840896	0.65558	7	0.650773	Figure7 and Table 4		Adult control females vs Adult Gunn females	Two-tailed unpaired t-test	female
		Srebf2	0.982821	0.215621	7	0.140912	Figure7 and Table 4		Adult control females vs Adult Gunn females	Two-tailed unpaired t-test	female
		Stab2	0.596668	0.541665	7	0.371567	Figure7 and Table 4		Adult control females vs Adult Gunn females	Two-tailed unpaired t-test	female
		Stard3	0.923382	0.155548	7	0.874387	Figure7 and Table 4		Adult control females vs Adult Gunn females	Two-tailed unpaired t-test	female
		Tm7sf2	0.812252	0.183848	7	0.0808584	Figure7 and Table 4		Adult control females vs Adult Gunn females	Two-tailed unpaired t-test	female
		Trerf1	0.742262	0.327609	7	0.0876111	Figure7 and Table 4		Adult control females vs Adult Gunn females	Two-tailed unpaired t-test	female
		Vldlr	1.04608	0.405042	7	0.973421	Figure7 and Table 4		Adult control females vs Adult Gunn females	Two-tailed unpaired t-test	female
30. Are there differences in hepatic protein expression between sex matched adult Gunn and control rats?		HMGCR Adult control males	104	28.8	7		Figure 8	N/A			male
		HMGCR Adult Gunn males	93.4	31.8	8	0.5206	Figure 8	N/A	Adult control males vs Adult Gunn males	Two-tailed unpaired t-test	male
		HMGCR Adult control females	90.5	34.4	8		Figure 8	N/A			female
		HMGCR Adult Gunn females	128	45.1	8	0.0794	Figure 8	N/A	Adult control females vs Adult Gunn females	Two-tailed unpaired t-test	female
		CYB5R3 Adult control males	513.5	104.4	6		Figure 8	N/A			male
		CYB5R3 Adult Gunn males	451.5	76.15	8	0.2218	Figure 8	N/A	Adult control males vs Adult Gunn males	Two-tailed unpaired t-test	male
		CYB5R3 Adult control females	1214	455.9	8		Figure 8	N/A			female
		CYB5R3 Adult Gunn females	762.8	158.4	8	0.0276	Figure 8	N/A	Adult control females vs Adult Gunn females	Two-tailed unpaired t-test (Welch's correction applied due to unequal variances)	female
		CYP7A1 Adult control males	1851	192.7	6		Figure 8	N/A			male
		CYP7A1 Adult Gunn males	2235	293.4	8	0.017	Figure 8	N/A	Adult control males vs Adult Gunn males	Two-tailed unpaired t-test	male
		CYP7A1 Adult control females	2336	984.1	8		Figure 8	N/A			female
		CYP7A1 Adult Gunn females	2968	1020	7	0.2445	Figure 8	N/A	Adult control females vs Adult Gunn females	Two-tailed unpaired t-test	female
		LDLr Adult control males	5306	946.7	7		Figure 8	N/A			male
		LDLr Adult Gunn males	5093	464.3	8	0.5818	Figure 8	N/A	Adult control males vs Adult Gunn males	Two-tailed unpaired t-test	male
		LDLr Adult control females	4440	1459	8		Figure 8	N/A			female
		LDLr Adult Gunn females	6850	652.8	8	0.0018	Figure 8	N/A	Adult control females vs Adult Gunn females	Two-tailed unpaired t-test (Welch's correction applied due to unequal variances)	female
		ABCA1 Adult control males	920.5	217.3	6		Figure 8	N/A			male
		ABCA1 Adult Gunn males	909	231	6	0.9335	Figure 8	N/A	Adult control males vs Adult Gunn males	Two-tailed unpaired t-test	male
		ABCA1 Adult control females	1074	135	6		Figure 8	N/A			female
		ABCA1 Adult Gunn females	955	286	6	0.3783	Figure 8	N/A	Adult control females vs Adult Gunn females	Two-tailed unpaired t-test	female
		SREBP2 Adult control females	51.63	9.828	6		Figure 9	N/A			female
		SREBP2 Adult Gunn females	112.8	38.54	6	0.0037	Figure 9	N/A	Adult control females vs Adult Gunn females	Two-tailed unpaired t-test	female
